# Supplementary material for: Exploring the Relationship Between Dietary Habits and Perceptions of Mental and Physical Disorders, or a Sense of Accomplishment in Japan
Source: Nutrients. 2024 Oct 30;16(21):3702. doi: 10.3390/nu16213702 (PMC11548033; doi:10.3390/nu16213702)
Supplement: Supplementary file 1 [file nutrients-16-03702-s001.zip]

Archive with 1 entries (1 files):
- nutrients-3253709-supplementary.pdf
